# Supplementary material for: Radiotherapy with cetuximab or durvalumab for locoregionally advanced head and neck cancer in patients with a contraindication to cisplatin (NRG-HN004): an open-label, multicentre, parallel-group, randomised, phase 2/3 trial
Source: Lancet Oncol. Author manuscript; Available in PMC 2025 Jan 13. (PMC11726348; doi:10.1016/S1470-2045(24)00507-2)
Supplement: Appendix [file NIHMS2046514-supplement-Appendix.zip]

Archive with 1 entries (1 files):
- HN004 Appendix 10-29-24.pdf
